# Supplementary material for: Reducing competition between msd and genomic DNA improves retron editing efficiency
Source: EMBO Rep. 2024 Nov 5;25(12):5316–30. doi: 10.1038/s44319-024-00311-6 (PMC11624263; doi:10.1038/s44319-024-00311-6)
Supplement: Supplementary file 3 — Source data Fig. 1 [file 44319_2024_311_MOESM3_ESM.zip › Figure 1/EMBOR-2024-60153_SourceDataForFigure1B.xlsx]

## Sheet: Sheet1
Editing time (h)	ΔmutSrecJsbcB-p15APSlacZ			ΔmutSrecJsbcB-pSCPSlacZ			ΔmutSrecJsbcB-pUCPSlacZ
2	21.3	27.7	26.3	0	0	0	0	0	0
4	63.9	54.485	61.1	16.7	14.8	18.9	0	0	0
6	78	74.4	76.9	28.6	28.7	26.9	0	0	0
8	82.7	86.3433	85.3	25	23.1	24.2	8.33	5.6	6.2
10	87.1	91.22	91.2	52.4	55.4	51.5	16.5	11.5	13.4
12	91.7	98.02	97.6	62.5	60.2	61.7	18.2	9.4	11.2
14	91.4	100	93.4	67.5	50	63.2	8.89	15.265	12.3
16	91.3	100	95.2	70.9	70.415	65.2	7.17	21.17	19.2
18	94.4	100	96.3	69.1	83.33	72.9	16.3	11.47	13.4
20	89.4	98.3733	95.9	74	78.6833	77.2	9.86	11.9367	11.2
22	85.9	100	99.2	76.2	83.0133	80.5	9.7	17.12	15.3
24	86	100	100	77	91.325	87.1	10	14.99	11.7
