# Supplementary material for: Reducing competition between msd and genomic DNA improves retron editing efficiency
Source: EMBO Rep. 2024 Nov 5;25(12):5316–30. doi: 10.1038/s44319-024-00311-6 (PMC11624263; doi:10.1038/s44319-024-00311-6)
Supplement: Supplementary file 3 — Source data Fig. 1 [file 44319_2024_311_MOESM3_ESM.zip › Figure 1/EMBOR-2024-60153_SourceDataForFigure1C.xlsx]

## Sheet: Sheet1
	msDNA				plasmid
pSClacZ	3.538	4.052	2.483	3.712	6.602	5.794	6.103	7.198
p15AlacZ	156.882	120.553	145.54	199.827	49.511	35.304	38.201	89.992
pUClacZ	341.748	296.397	342.924	377.286	419.787	418.182	400.579	441.604
