# Supplementary material for: Reducing competition between msd and genomic DNA improves retron editing efficiency
Source: EMBO Rep. 2024 Nov 5;25(12):5316–30. doi: 10.1038/s44319-024-00311-6 (PMC11624263; doi:10.1038/s44319-024-00311-6)
Supplement: Supplementary file 4 — Source data Fig. 2 [file 44319_2024_311_MOESM4_ESM.zip]

Archive with 2 entries (1 files):
- Figure 2/
- Figure 2/EMBOR-2024-60153_SourceDataForFigure2C.xlsx
