# Supplementary material for: Reducing competition between msd and genomic DNA improves retron editing efficiency
Source: EMBO Rep. 2024 Nov 5;25(12):5316–30. doi: 10.1038/s44319-024-00311-6 (PMC11624263; doi:10.1038/s44319-024-00311-6)
Supplement: Supplementary file 4 — Source data Fig. 2 [file 44319_2024_311_MOESM4_ESM.zip › Figure 2/EMBOR-2024-60153_SourceDataForFigure2C.xlsx]

## Sheet: Sheet1
Editing time (h)	ΔmutSrecJsbcB-p15AlacZ			ΔmutSrecJsbcB-p15AlacZ-lacZ
2	21.3	27.7	24.9	22.2222	23.1	19.2
4	63.9	54.485	55.17	44.1441	45.1	50.1
6	78	74.4	70.8	79.6545	76.2	81
8	82.7	86.3433	90.22	78.8321	90.4	85.4839
10	87.1	91.22	93.44	80.4363	78.8643	89.2356
12	91.7	98.02	94.06	83.3333	84.466	81.9
14	91.4	100	100	76.3158	75.3521	69.66
16	91.3	100	100	78.836	73.0769	73.4446
18	94.4	100	100	79.0941	79.5148	77.2
20	89.4	98.3733	93.1	72.9167	75	66.5505
22	85.9	100	100	72.8972	70.9524	73.3813
24	86	100	100	66.2791	61.3139	62.1118
