# Supplementary material for: Reducing competition between msd and genomic DNA improves retron editing efficiency
Source: EMBO Rep. 2024 Nov 5;25(12):5316–30. doi: 10.1038/s44319-024-00311-6 (PMC11624263; doi:10.1038/s44319-024-00311-6)
Supplement: Supplementary file 5 — Source data Fig. 4 [file 44319_2024_311_MOESM5_ESM.zip › Figure 4/EMBOR-2024-60153_SourceDataForFigure4C.xlsx]

## Sheet: Sheet1
Editing time (h)	Editing efficiency			CFU
2	10	1	5	100	257	831
4	15	22	17	124	581	133
6	23	16	20	5880	5170	5520
8	29	20	23.8	5630	5600	6500
10	50	46	45.4	7020	8680	6080
12	50	43	42.9	10600	8600	10320
14	50	53	51.7	78400	97200	90000
16	65	60	65.9	756000	757000	750000
18	65	62	54.3	11900000	12080000	28000000
20	70	65	67.4	22000000	26000000	33000000
22	70	75	76.1	25000000	20000000	26000000
24	70	70	67.7	18000000	14000000	19000000
