# Supplementary material for: Reducing competition between msd and genomic DNA improves retron editing efficiency
Source: EMBO Rep. 2024 Nov 5;25(12):5316–30. doi: 10.1038/s44319-024-00311-6 (PMC11624263; doi:10.1038/s44319-024-00311-6)
Supplement: Supplementary file 5 — Source data Fig. 4 [file 44319_2024_311_MOESM5_ESM.zip › Figure 4/EMBOR-2024-60153_SourceDataForFigure4E.xlsx]

## Sheet: Sheet1
Editing time (h)	Editing efficiency			CFU
2	83.8	88.5417	82	70	85	62
4	88.7	100	87.5	51	37	98
6	91.9	100	100	110	240	250
8	97.6	100	100	120	70	330
10	98.7	98.4848	100	140	132	260
12	99.2	97.3214	98	230	500	240
14	97.9	100	95	1112	1357	1820
16	94.3	97.561	98	1910	3000	2602
18	55.16	54.9	98	26580	30900	28740
20	64.8	67.4603	99	180024	186000	17970
22	94.9	91.1	99	1200000	1046000	984000
24	95.9	100	100	1700000	1900000	1440000
