# Supplementary material for: Reducing competition between msd and genomic DNA improves retron editing efficiency
Source: EMBO Rep. 2024 Nov 5;25(12):5316–30. doi: 10.1038/s44319-024-00311-6 (PMC11624263; doi:10.1038/s44319-024-00311-6)
Supplement: Supplementary file 5 — Source data Fig. 4 [file 44319_2024_311_MOESM5_ESM.zip › Figure 4/EMBOR-2024-60153_SourceDataForFigure4G.xlsx]

## Sheet: Sheet1
Editing time (h)	Editing efficiency			CFU
2	83	81.8	84.7	20	12	7
4	86	85.1	88.2	120	230	90
6	83.3333	81.25	100	300	262	225
8	88.6179	86.8217	89.5833	690	770	1000
10	94.8357	95.6989	92.5926	4120	6250	6060
12	98.4848	98.4375	98.1567	288000	196100	220000
14	97.8417	97.8261	96.4187	562400	486000	500000
16	99.2064	99.1736	98.6139	732200	784220	800000
18	99.7275	100	100	2760000	1800000	2500000
20	100	100	100	10000000	6900000	7800000
22	99.4536	99.6016	100	18900000	21000000	17000000
24	100	99.2895	100	39000000	35500000	25000000
