# Supplementary material for: Reducing competition between msd and genomic DNA improves retron editing efficiency
Source: EMBO Rep. 2024 Nov 5;25(12):5316–30. doi: 10.1038/s44319-024-00311-6 (PMC11624263; doi:10.1038/s44319-024-00311-6)
Supplement: Supplementary file 6 — Figure EV1 Source Data [file 44319_2024_311_MOESM6_ESM.zip › Figure EV1/EMBOR-2024-60153_SourceDataForFigure EV1B.xlsx]

## Sheet: Sheet1
MG1655 WT	△mutS	△mutSrecJ	△mutSrecJsbcB	MG1655 WT	△mutS	△mutSrecJ	△mutSrecJsbcB
0	0	0	1	2	40	80	100
0	0	0	0	1	35	74	100
0	0	0	1	2	40	81	100
0	0	0	0	3	43	75	100
